# Supplementary material for: Climate Adaptation Strategies for Maintaining Rice Grain Quality in Temperate Regions
Source: Biology (Basel). 2025 Jul 2;14(7):801. doi: 10.3390/biology14070801 (PMC12292368; doi:10.3390/biology14070801)
Supplement: Supplementary file 1 [file biology-14-00801-s001.zip]

Archive with 1 entries (1 files):
- biology-3696707-supplementary.html
